# Supplementary material for: Physicochemical, microbiological, and microstructural changes in germinated wheat grain
Source: PLoS One. 2025 Sep 9;20(9):e0331620. doi: 10.1371/journal.pone.0331620 (PMC12419666; doi:10.1371/journal.pone.0331620)
Supplement: S1 Fig — (ZIP) [file pone.0331620.s001.zip]

Archive with 16 entries (15 files):
- S1 Fig/
- S1 Fig/1.png
- S1 Fig/10.png
- S1 Fig/11.png
- S1 Fig/12.png
- S1 Fig/13.png
- S1 Fig/14.png
- S1 Fig/15.png
- S1 Fig/2.png
- S1 Fig/3.png
- S1 Fig/4.png
- S1 Fig/5.png
- S1 Fig/6.png
- S1 Fig/7.png
- S1 Fig/8.png
- S1 Fig/9.png
